# Supplementary material for: Mitochondrial genome diversity on the Central Siberian Plateau with particular reference to the prehistory of northernmost Eurasia
Source: PLoS One. 2021 Jan 28;16(1):e0244228. doi: 10.1371/journal.pone.0244228 (PMC7842996; doi:10.1371/journal.pone.0244228)
Supplement: S1 File — (ZIP) [file pone.0244228.s001.zip]

Archive with 14 entries (14 files):
- S1_Fig.pdf
- S1_File.pdf
- S1_Table.pdf
- S10_Fig.pdf
- S11_Fig.pdf
- S2_Fig.pdf
- S2_Table.pdf
- S3_Fig.pdf
- S4_Fig.pdf
- S5_Fig.pdf
- S6_Fig.pdf
- S7_Fig.pdf
- S8_Fig.pdf
- S9_Fig.pdf
